# Supplementary material for: DNA Hypomethylation in the TNF-Alpha Gene Predicts Rheumatoid Arthritis Classification in Patients with Early Inflammatory Symptoms
Source: Cells. 2023 Sep 28;12(19):2376. doi: 10.3390/cells12192376 (PMC10571942; doi:10.3390/cells12192376)
Supplement: Supplementary file 1 [file cells-12-02376-s001.zip]

Archive with 1 entries (1 files):
- cells-2590053-supplementary.pdf
